# Supplementary material for: Biological Effect of Food for Special Medical Purposes (NutramilTM Complex) on Melanoma Cells in In Vitro Study
Source: Nutrients. 2024 Dec 12;16(24):4287. doi: 10.3390/nu16244287 (PMC11679902; doi:10.3390/nu16244287)
Supplement: Supplementary file 1 [file nutrients-16-04287-s001.zip]

Archive with 1 entries (1 files):
- nutrients-3339962-supplementary.pdf
